# Supplementary material for: Chronodisruption and Loss of Melatonin Rhythm, Associated with Alterations in Daily Motor Activity and Mitochondrial Dynamics in Parkinsonian Zebrafish, Are Corrected by Melatonin Treatment
Source: Antioxidants (Basel). 2023 Apr 18;12(4):954. doi: 10.3390/antiox12040954 (PMC10136267; doi:10.3390/antiox12040954)
Supplement: Supplementary file 1 [file antioxidants-12-00954-s001.zip]

Archive with 1 entries (1 files):
- antioxidants-2285275-supplementary.pdf
